# Supplementary material for: Jasmonic Acid Plays a Pivotal Role in Pollen Development and Fertility Regulation in Different Types of P(T)GMS Rice Lines
Source: Int J Mol Sci. 2021 Jul 25;22(15):7926. doi: 10.3390/ijms22157926 (PMC8348444; doi:10.3390/ijms22157926)
Supplement: Supplementary file 1 [file ijms-22-07926-s001.zip]

Archive with 1 entries (1 files):
- ijms-1256250-supplementary.pdf
